# Supplementary material for: Development and Validation of a Stable Isotope Dilution Headspace–SPME–GC/MS Method for the Determination of Vanillin in Fragrant Vegetable Oils
Source: Molecules. 2023 Oct 26;28(21):7288. doi: 10.3390/molecules28217288 (PMC10650462; doi:10.3390/molecules28217288)
Supplement: Supplementary file 1 [file molecules-28-07288-s001.zip]

Archive with 1 entries (1 files):
- molecules-2669279-supplementary.pdf
